# Supplementary material for: Quantitative changes in platelet count in response to different pathogens: an analysis of patients with sepsis in both retrospective and prospective cohorts
Source: Ann Med. 2024 Sep 20;56(1):2405073. doi: 10.1080/07853890.2024.2405073 (PMC11418053; doi:10.1080/07853890.2024.2405073)
Supplement: Supplemental Material [file IANN_A_2405073_SM7131.zip]

Archive with 3 entries (2 files):
- Supplementary material 1 & 2/
- Supplementary material 1 & 2/Supplementary material  2.docx
- Supplementary material 1 & 2/Supplementary material 1.docx
